# Supplementary material for: Metabolomics Analysis of Sodium Salicylate Improving the Preservation Quality of Ram Sperm
Source: Molecules. 2023 Dec 28;29(1):188. doi: 10.3390/molecules29010188 (PMC10780297; doi:10.3390/molecules29010188)
Supplement: Supplementary file 1 [file molecules-29-00188-s001.zip]

Archive with 1 entries (1 files):
- molecules-2783354-supplementary.pdf
